# Supplementary material for: Optimizing antibody affinity and stability by the automated design of the variable light-heavy chain interfaces
Source: PLoS Comput Biol. 2019 Aug 23;15(8):e1007207. doi: 10.1371/journal.pcbi.1007207 (PMC6728052; doi:10.1371/journal.pcbi.1007207)
Supplement: S1 Table — (XLSX) [file pcbi.1007207.s007.xlsx]

## Sheet: Sheet1
	vL																																															vH
	22	23	24	25	26	27	28	29	31	32	33	34	36	37	39	40	43	44	45	46	47	48	49	50	51	52	53	54	55	71	84	85	86	87	88	89	90	91	92	93	94	95	96	97	98	99	102	11	21
	S	C	R	A	S	Q	S	I	N	N	L	H	Y	Q	K	S	S	P	R	L	L	I	K	Y	V	S	Q	S	S	F	G	M	Y	F	C	Q	Q	S	N	S	W	P	R	T	F	G	T	V	S
R	-1.19991	4.43392	-7.71176e-07	5.05189	3.51954	-0.949937	3.98825	10.0891	1.918	4.41161	4.54298	3.54212	6.35395	-0.866324	0.974788	1.12103	1.25665	3.76281	-5.21094e-07	3.20344	2.58456	4.95942	3.36118	9.5576	3.8613	6.18367	4.30539	-2.77266	5.21445	6.8531	4.05261	4.2186	7.09742		3.93732	2.84908	3.21052	2.17728	2.65506	6.25517	3.85263	5.50068	-5.53973e-07	6.25891	6.43295	4.29744	5.95045	0.714826	3.25169
K	-1.44027	6.65045	-1.18619	5.23381	1.42931	-0.992591	0.57684	9.69928	1.25058	2.67571	6.34495	7.21029	6.05049	1.262	-5.21094e-07	0.00775951	0.228256	6.08883	-0.479436	4.85032	5.74198	6.43928	-5.21094e-07	6.53566	1.12241	4.41304	1.33389	-2.37105	3.73536	2.80939		4.53197	6.08009		9.16996	0.948475	3.19761	4.94502	1.73422	5.71412	6.25771	6.34093	9.26495	5.38303	7.95459	7.06471	4.48545	1.38979	1.19394
D	3.33159	5.95252	5.41645	4.5072	0.566152	4.43961	-2.47699	9.138	1.94082	2.33902	9.01931	2.07599	1.83352	3.16545	6.19082	-2.02769	4.44849	5.94788	6.55994	6.26353	8.36104	8.24892	5.5547	3.76729	2.01791	-0.620162	0.242697	5.24217	-0.863239	7.4048	2.01971	8.49424	5.24597		6.1739	2.63875	4.0355	8.80976	0.552068	6.12362	5.84041	5.96972	8.89509	6.22988	6.00219	4.25896	9.01834	1.091	5.15736
E	-0.480115	8.99109	6.43596	1.08663	6.14448	-0.585111		9.37729	1.33273	2.52818	9.36115	6.93972	4.61459	2.02367	2.55882	-2.28358	0.410879	8.05295	6.02563	6.19233	5.67016	8.36482	2.95511	5.14259	3.95118	1.08661	-0.732062	5.28732	-2.14272	4.65479		9.46173	6.07539		5.19177	2.09319	3.39703	6.08476	1.17687	9.05188	6.19291	6.36877	8.89354	8.22934	6.19122	5.82132	6.12894	0.441017	8.77356
H	-2.62897	8.68643	-2.02628	6.28625	4.10663	-0.719042	-1.14129	6.22248	2.7038	-2.03697	6.50474	-7.71176e-07	1.94007	-2.36905	5.09049	2.90319	1.33182	1.36573	2.61473	5.7343	6.21446	6.31011	4.43051	3.32396	5.36123	5.30452	0.0236308	-0.239871	2.96805	5.90383		6.89128	3.14878		5.08265	3.10643	2.84574	9.59439	0.301991	4.51524	8.62979	3.76199	2.41825	8.3822	6.65134	6.46006	4.24446	-0.497047	1.66551
N	0.10357	6.95859	-0.282416	3.63265	-1.38259	1.22461	-2.61699	4.71141	-7.71176e-07	-7.71176e-07	7.2451	3.57844	3.55885	4.0834	3.08894	-2.34031	6.09355	6.22054	3.87604	5.00008	6.14767	3.37055	1.18035	4.34749	1.41898	-2.58621	3.71589	1.7171	0.790735	9.08561	7.47105	1.4986	3.57406		9.44406	6.26525	5.52655	3.13525	-5.53973e-07	5.11014	8.70159	6.68069	7.7145	2.76526	6.88606	9.59362	1.59952	-0.398983	5.38994
Q	1.01912	5.83034	3.42464	4.80795	9.43293	-7.71176e-07		6.4659	4.98558	-1.66126	4.79239	3.61794	4.73502	-5.21094e-07	2.2382	4.23297	4.55094	5.16632	3.79951	4.34101	4.34958	5.81873	1.28202	8.39273	1.73936	8.24467	-5.21094e-07	0.449625	-2.18742	7.68389	7.1574	6.52609	8.14804		8.13162	-5.53973e-07	-5.53973e-07	6.27521	1.51793	-1.14788	7.60298	1.60576	8.64971	7.71951	5.40557	6.75432	8.97513	0.446375	5.6862
S	-7.71176e-07	4.478	1.80884	-1.17179	-7.71176e-07	-0.607829	-7.71176e-07	4.81287	-0.211174	0.605114	5.6571	6.13719	3.17889	2.56155	3.58044	-5.21094e-07	-5.21094e-07	2.56846	3.65207	5.42547	1.14354	2.71702	0.324463	2.93578	-2.46133	-5.21094e-07	6.09171	-5.21094e-07	-5.21094e-07	4.04164	2.87236	1.64245	2.51066	1.77887	3.96537	5.12594	0.195588	-5.53973e-07	-3.21302	-5.53973e-07	4.47021	2.2946	3.05719	3.60165	4.4961	-1.01171	3.7669	1.38734	-1.08e-06
T	-1.78527	9.74941	1.5986	-0.462314	3.24425	-0.324387	1.85091	4.76646	1.1877	2.08353	5.57427	5.59146	5.72696	6.10162	3.4638	0.296749	3.39281	2.21577	5.10874	5.67478	5.91848	2.96555	2.0975	6.24261	-1.46522	1.41892	2.52328	-1.90663	2.66472	9.05188		-0.901496	5.8915		6.67487	5.62988	-0.118648	2.91872	-2.60062	-0.227793	5.80478	2.92569	5.39471	-5.53973e-07	6.5103	6.01501	-5.53973e-07	-0.309619	1.83975
P	1.8719	9.96686	4.7471	4.00455	4.10855	2.5278	-1.8372	7.98954	7.83824	5.04188	4.43137	2.81488	6.18736	3.84234	6.03613	-2.5802	-1.97748	-5.21094e-07	4.22765	3.26916	2.68272	6.67788	6.31854	7.32451	4.86205	4.78503	4.12774	-0.110219	-0.71502	9.21802	8.04882	6.10983	6.5826		10.2007	2.83192	2.28938	5.90005	2.8532	3.25467	7.60832	-5.53973e-07	4.32461	1.88894	6.90146	6.86347	1.75914	1.47002	0.920296
C	3.66665	-7.71176e-07	3.1201	6.17843	3.2658	5.65568	1.8533	6.93015	6.73135	5.55711	8.28097	5.87275	1.7004	4.33598	3.75827	2.59864	3.12275	5.24312	2.49993	8.69317	6.69893	8.84304	6.13081	3.15559	0.217392	4.00197	5.46252	1.75466	-0.978326	4.62936	2.70888	5.76486	2.6691		-5.53973e-07	4.18698	4.91365	2.24832	3.36269	5.63277	3.80749	5.44278	3.20821	5.86974	5.73831	2.77168	6.02687	4.03968	2.09308
G	6.17065	4.32231	4.29858	5.02335	1.77009	1.64826	0.0521021	2.09853	-0.869864	-2.07926	7.43671	6.9026	6.32121	5.14085	6.12407	-2.31595	6.07936	5.75306	5.00714	6.75897	6.53897	6.80575	5.32714	7.58725	-2.80719	5.70955	5.57902	2.43576	-0.294584	9.68102	-5.53973e-07	6.62613	9.39193	7.33385	5.16425	-1.92673	6.28116	4.94903	-3.2938	6.39195	5.93007	6.83739	2.50683	6.9538	6.26932	-5.53973e-07	8.07017	3.04664	1.82901
A	2.84857	7.71236	6.23213	-7.71176e-07	1.20451	0.612809	1.51277	7.70353	6.51881	5.28793	7.63108	5.99556	9.21562	4.85418	6.19655	-1.5949	-2.22347	3.84851	5.87479	5.80789	6.15793	5.89436	5.75902	9.13685	-2.85271	3.46286	5.61426	-0.795075	-2.37737	9.01971	4.06388	5.77382	9.22803		6.80776	6.02627	-0.387411	5.35003	-3.37758	3.07451	9.99985	4.09281	5.54738	3.43147	8.31284	3.44231	1.53763	2.93798	0.873164
V	-0.516148	7.2283	6.33313	2.91692	6.30591	1.32534	5.40482	4.28171	5.5829	3.87007	0.617362	8.91231	6.48286	-3.00112	6.01841	3.41962	4.58382	7.4901	1.34588	2.82439	4.14616	0.32864	5.80168	9.26896	-5.21094e-07	5.75046	6.97129	-2.21913	-3.12734	0.870794	2.07939	0.991176	7.16137	1.50134	5.23179	5.01234	6.08476	8.8685	1.2241	7.08891	9.64011	5.99932	6.71765	1.0181	2.74045	4.63488	6.05981	-1.08e-06	3.02983
I	-0.0865008	6.11982	3.3104	4.81213	3.96539	6.15435		-7.71176e-07	3.49803	3.48399	-0.101933	7.48702	7.70507	-1.8391	3.78152	2.44737	5.07485	5.84252	4.64322	5.26325	5.65555	-5.21094e-07	3.05681	6.05015	1.82236	4.29525	5.53206	-1.28117	-2.1529	0.612938		0.34862	8.3347		6.45785	4.9911	5.54075	3.21138	0.0935981	6.25967	8.13162	8.42755	6.86812	1.91844	3.78682	6.50794	3.10655	0.609741
L	1.1373	6.36541	4.72655	6.46057	5.56248	3.89701	5.18638	2.59869	7.02878	7.56706	-7.71176e-07	4.43049	5.59508	-0.71981	6.00301	2.76366	4.24566	3.43345	2.58944	-5.21094e-07	-5.21094e-07	-0.122879	5.97806	5.89535	4.58863	6.09808	4.31576	-2.79449	-0.934722	2.60818	8.23533	1.90637	6.40384	0.896866	6.07094	4.15035	3.76469	5.62874	6.10346	6.10368	3.22258	3.794	4.16975	5.21643	3.18317	6.3878	7.85888	1.13718	5.24204
M	0.581514	8.62037	5.39792	5.82689	6.61814	4.49406		4.74587	5.33774	5.76828	1.60327	8.57292	8.73703	-0.389749	6.20728	5.67798	5.55021	4.63569	6.48189	2.17539	1.5641	2.90911	5.32484	5.99483	4.06161	9.09501	6.40943	3.14418	-1.57026	5.6552		-5.53973e-07	6.69407		5.51224	-0.58569	5.10471	5.46572	4.89955	8.88578	5.93138	6.28479	5.67176	4.92231	6.31236	6.14171	5.14697	4.56381	8.06928
F	3.2866	3.92337	6.68979	6.51805	2.59921	6.58814	-0.151589	4.49319	6.3981	6.7758	4.59442	8.12967	3.12752	-3.09042	5.89253	5.92846	3.0695	6.87943	6.55366	5.18737	5.49782	3.17128	5.30886	3.60784	2.80971	4.01444	5.51512	0.475944	0.618449	-5.53973e-07		-1.37288	3.64617	-5.53973e-07	2.95603	6.23839	9.32695	3.40369	2.183	3.32223	5.65641	8.87009	6.79309	6.81115	-5.53973e-07	6.42766	6.21994	-0.192565	2.64733
Y	-0.593356	2.79892	1.95555	4.66208	1.84842	3.29736	-0.454387	9.16383	4.12898	3.04473	8.21734	2.36059	-5.21094e-07	-2.57948	8.00814	4.51394	2.12891	4.34708	5.39767	4.96787	6.38365	4.77863	5.46088	-5.21094e-07	4.83042	1.12634	5.00244	1.70812	0.911944	3.81574		-2.0159	-5.53973e-07		2.12759	5.29166	5.51636	3.92057	1.45267	1.20969	5.42146	1.31727	6.02177	8.34278	4.18778	5.66081	8.80301		0.686147
W	1.17704	3.74421	5.97642	6.16499	4.76158	5.62903	-0.261216	6.25605	8.73978	5.08096	5.52444	8.56779	5.03808	-1.05344	8.25736	3.43211	4.06396		7.16712	5.92883	4.65689	5.63989	5.37334	6.39969	3.26201	5.6343	8.48386	1.28538	2.94464	5.572	7.50879	-1.04709	5.35141		3.90665	4.95048	8.84282	5.45873	3.38434	5.32992	-5.53973e-07	8.94034	5.60743	9.39754	7.03901	3.62257	5.79514	0.580853	0.11284
[truncated: 66 more columns]
