# Supplementary material for: Optimizing antibody affinity and stability by the automated design of the variable light-heavy chain interfaces
Source: PLoS Comput Biol. 2019 Aug 23;15(8):e1007207. doi: 10.1371/journal.pcbi.1007207 (PMC6728052; doi:10.1371/journal.pcbi.1007207)
Supplement: S1 Protocol — (TXT) [file pcbi.1007207.s011.txt]

<ROSETTASCRIPTS>

	<SCOREFXNS>
		<ScoreFunction name="talaris_full" weights="talaris2013_calibrated">				
			<Reweight scoretype="coordinate_constraint" weight="0.1"/>
			<Reweight scoretype="res_type_constraint" weight="0.4"/>
		</ScoreFunction>

		<ScoreFunction name="soft_rep_full" weights="soft_rep">
			<Reweight scoretype="coordinate_constraint" weight="0.1"/>
			<Reweight scoretype="res_type_constraint" weight="0.4"/>
		</ScoreFunction>
	 	
		<ScoreFunction name="tal_no_pssm" weights="talaris2013_calibrated"> 
			<Reweight scoretype="coordinate_constraint" weight="0.1"/>
		</ScoreFunction>

	 	<ScoreFunction name="talaris_pure" weights="talaris2013_calibrated"/> 
			
	</SCOREFXNS>	
	
	<TASKOPERATIONS>
        	<InitializeFromCommandline name="init"/>
		<RestrictToRepacking name="rtr"/>
 		PreventResiduesFromRepacking name=fix_res reference_pdb_id="%%pdb_reference%%" residues="%%res_to_fix%%"/> #any improtant residues
	</TASKOPERATIONS>

	<MOVERS>
        	<SwitchChainOrder name="chain1" chain_order="1" scorefxn="talaris_full"/>
        	<SwitchChainOrder name="chain2" chain_order="2" scorefxn="talaris_full"/>
		<AtomTree name="tree" docking_ft="1"/>
		<PackRotamersMover name="soft_repack" scorefxn="soft_rep_full" task_operations="init,rtr"/> //fix_res
        	<PackRotamersMover name="hard_repack" scorefxn="talaris_full" task_operations="init,rtr"/>
        	<RotamerTrialsMinMover name="RTmin" scorefxn="talaris_full" task_operations="init,rtr"/> 
        	<MinMover name="soft_min" scorefxn="soft_rep_full" chi="1" bb="1" jump="1"/>
        	<MinMover name="hard_min" scorefxn="talaris_full" chi="1" bb="1" jump="1"/>
        	<ConstraintSetMover name="add_CA_cst" cst_file="%%cst_full_path%%"/>	

        	<ParsedProtocol name="refinement_block"> #10 movers
			<Add mover_name="soft_repack"/>
			<Add mover_name="soft_min"/> 
			<Add mover_name="soft_repack"/>
			<Add mover_name="hard_min"/> 
			<Add mover_name="hard_repack"/>
			<Add mover_name="hard_min"/>
              		<Add mover_name="hard_repack"/>
                	<Add mover_name="RTmin"/>
                	<Add mover_name="RTmin"/>
                	<Add mover_name="hard_min"/> 
		</ParsedProtocol>
 
		<LoopOver name="iter4" mover_name="refinement_block" iterations="4"/> #4 #16 reacpk+min iterations total 		
	</MOVERS>

	<FILTERS>
	        ScoreType name=total_score scorefxn=talaris_full score_type=total_score confidence=0 threshold=0/>
        	<ScoreType name="stability_score_full" scorefxn="talaris_full" score_type="total_score" confidence="0" threshold="0"/>
        	ScoreType name=stability_without_pssm scorefxn=tal_no_pssm score_type = total_score confidence=0 threshold=0/>
	       	ScoreType name=stability_pure scorefxn=talaris_pure score_type=total_score confidence=0 threshold=0/>			
		<Rmsd name="rmsd" confidence="0"/>
		<Rmsd name="rmsd_chainA" chains="A" confidence="0"/>
		<Rmsd name="rmsd_chainB" chains="B" confidence="0"/>
		<MoveBeforeFilter name="score_chain1_confidence0" mover="chain1" filter="stability_score_full" confidence="0"/>
		<MoveBeforeFilter name="score_chain2_confidence0" mover="chain2" filter="stability_score_full" confidence="0"/>
		<Ddg name="ddg" scorefxn="talaris_pure" />
		<Time name="timer"/>	
	</FILTERS>

	<PROTOCOLS>
	#1st round is soft design and min, 2nd round is soft design hard min, 3rd and 4th round are hard design and min. In the 4th round also include RT min.
        	<Add filter_name="timer"/>
        	<Add mover="tree"/>
		<Add mover_name="add_CA_cst"/>
        	<Add mover_name="iter4"/>
        	<Add filter_name="stability_score_full"/>
        	Add filter_name=stability_without_pssm/>
        	Add filter_name=stability_pure/>
        	<Add filter_name="rmsd"/>
        	<Add filter_name="rmsd_chainA"/>
        	<Add filter_name="rmsd_chainB"/>
        	<Add filter_name="score_chain1_confidence0"/>
        	<Add filter_name="score_chain2_confidence0"/>
		<Add filter_name="timer"/>
	</PROTOCOLS>

</ROSETTASCRIPTS>


Command line options (wrapped in “flags” file)

-use_input_sc
-extrachi_cutoff 5
-ignore_unrecognized_res
-use_occurrence_data
-chemical:exclude_patches LowerDNA  UpperDNA Cterm_amidation SpecialRotamer VirtualBB ShoveBB VirtualDNAPhosphate VirtualNTerm CTermConnect sc_orbitals pro_hydroxylated_case1 pro_hydroxylated_case2 ser_phosphorylated thr_phosphorylated  tyr_phosphorylated tyr_sulfated lys_dimethylated lys_monomethylated  lys_trimethylated lys_acetylated glu_carboxylated cys_acetylated tyr_diiodinated N_acetylated C_methylamidated MethylatedProteinCterm
-linmem_ig 10
-ignore_zero_occupancy false
-database Rosetta/main/database/
-mute all

Command line execution
rosetta_scripts.default.linuxgccrelease -s <PDB file> -parser:protocol refine_auto_0.1.xml @flags  -parser:script_vars  cst_full_path= <cst_file> 
