# Supplementary material for: Optimizing antibody affinity and stability by the automated design of the variable light-heavy chain interfaces
Source: PLoS Comput Biol. 2019 Aug 23;15(8):e1007207. doi: 10.1371/journal.pcbi.1007207 (PMC6728052; doi:10.1371/journal.pcbi.1007207)
Supplement: S2 Protocol — (TXT) [file pcbi.1007207.s012.txt]

<ROSETTASCRIPTS>

    <SCOREFXNS>
        <ScoreFunction name="talaris_full" weights="talaris2014">
            <Reweight scoretype="coordinate_constraint" weight="%%cst_value%%"/>
            <Reweight scoretype="res_type_constraint" weight="%%res_type_constraint%%"/>
        </ScoreFunction>
    </SCOREFXNS>

    <TASKOPERATIONS>
        <InitializeFromCommandline name="init"/>
        <DesignAround name="des_around" design_shell="0.1" resnums="%%current_res%%" repack_shell="8.0"/>
        <RestrictResiduesToRepacking name="restrict_res" residues="%%res_to_restrict%%"/>
        <PreventResiduesFromRepacking name="fix_res" reference_pdb_id="%%pdb_reference%%" residues="%%res_to_fix%%"/> #any important residues
        <SeqprofConsensus name="pssm_cutoff" ignore_pose_profile_length_mismatch="1"  filename="%%pssm_full_path%%" min_aa_probability="%%min_aa_probability%%" probability_larger_than_current="0" convert_scores_to_probabilities="0" keep_native="%%keep_n%%" debug="1"/>
    </TASKOPERATIONS>

    <MOVERS>
        <AtomTree name="tree" docking_ft="1"/>
	<ConstraintSetMover name="add_CA_cst" cst_file="%%cst_full_path%%"/>
        <FavorSequenceProfile name="FSP" scaling="none" weight="1" pssm="%%pssm_full_path%%" scorefxns="talaris_full"/>
        <MinMover name="min_all" scorefxn="talaris_full" chi="1" bb="1" jump="1"/>
    </MOVERS>

    <FILTERS>
        <ScoreType name="stability_score_full" scorefxn="talaris_full" score_type="total_score" threshold="0.0"/>
        <Delta name="delta_score_full" filter="stability_score_full" upper="1" lower="0" range="0.5"/> #upper and lower are booleans. Delta filters out all the mutations that are worse or better by less than -0.55R.E.U        
        <FilterScan name="filter_scan" scorefxn="talaris_full" relax_mover="min_all" keep_native="1" task_operations="init,des_around,fix_res,restrict_res,pssm_cutoff" delta_filters="delta_score_full" delta="true" resfile_name="%%resfiles_path%%/designable_aa_resfile" report_all="1" delta_filter_thresholds="%%delta_filter_thresholds%%" score_log_file="%%scores_path%%/res%%current_res%%_score_full.log" dump_pdb="1" dump_pdb_name="%%pdb_dump%%"/>
    </FILTERS>

    <PROTOCOLS>
	<Add mover="tree"/>
        <Add mover_name="add_CA_cst"/>
        <Add mover="FSP"/>
        <Add filter="filter_scan"/>
    </PROTOCOLS>

</ROSETTASCRIPTS>

Command line options (wrapped in “flags” file)

-score:weights talaris2013_calibrated
-use_input_sc
-extrachi_cutoff 5
-ignore_unrecognized_res
-chemical:exclude_patches LowerDNA  UpperDNA Cterm_amidation SpecialRotamer VirtualBB ShoveBB VirtualDNAPhosphate VirtualNTerm CTermConnect sc_orbitals pro_hydroxylated_case1 pro_hydroxylated_case2 ser_phosphorylated thr_phosphorylated  tyr_phosphorylated tyr_sulfated lys_dimethylated lys_monomethylated  lys_trimethylated lys_acetylated glu_carboxylated cys_acetylated tyr_diiodinated N_acetylated C_methylamidated MethylatedProteinCterm
-linmem_ig 10
-ignore_zero_occupancy false
-out:path:pdb pdbs/
-out:path:score scores/
-overwrite
-mute all
-database Rosetta/main/database/
-parser:script_vars keep_n=1
-parser:script_vars res_to_fix=-1 # residues preventted from repacking. use with the script_vars pdb_reference
-parser:script_vars res_to_restrict=-1  # residues to repack only
-parser:script_vars cst_value=0.1
-parser:script_vars res_type_constraint=0.1
-parser:script_vars min_aa_probability=-1
-parser:script_vars delta_filter_thresholds=1

Command line execution
rosetta_scripts.default.linuxgccrelease @flags -s <Input PDB after refinement> -parser:script_vars current_res=<residues to scan e.g 34,36,39,41,42,47,53,85,87,92,93,94,95,96,97,98,99,136,140,145,146,148,160,196,204,207,208,209,210,211> -parser:protocol filterscan_auto.xml
